# Supplementary material for: Clinical and Molecular Predictors of Response and Survival Following Venetoclax Plus Hypomethylating Agents in Relapsed/Refractory Acute Myeloid Leukemia: A Single-Center Study in Chinese Patients
Source: Cancers (Basel). 2025 Feb 8;17(4):586. doi: 10.3390/cancers17040586 (PMC11852425; doi:10.3390/cancers17040586)
Supplement: Supplementary file 1 [file cancers-17-00586-s001.zip]

Archive with 3 entries (3 files):
- Supplementary Table S1. The 139-gene NGS panel..pdf
- Supplementary Table S2. Univariable analysis for risk factors of response (CRc).pdf
- Supplementary Table S3. Univariate analysis for the risk factors of overall survival.pdf
